# Supplementary material for: Effect of O-linked glycosylation on the antigenicity, cellular uptake and trafficking in dendritic cells of recombinant Ber e 1
Source: PLoS One. 2021 Apr 29;16(4):e0249876. doi: 10.1371/journal.pone.0249876 (PMC8084162; doi:10.1371/journal.pone.0249876)
Supplement: S1 File — (XLSX) [file pone.0249876.s006.xlsx]

## Sheet: Band I (rBer e 1)
Band I (rBer e 1; MW: ~15 kDa)
MASCOT Search Results
Protein View: gi|409106965
Chain A, Solution Structure Of The Brazil Nut 2s Albumin Ber E 1
Database:	NCBInr
Score:	183
Nominal mass (Mr):	13621
Calculated pI:	6.19
Taxonomy:	Bertholletia excelsa
Sequence similarity is available as an NCBI BLAST search of gi|409106965 against nr.
Search parameters
MS data file:	1D_MP1014_11APRIL14.pkl
Enzyme:	Trypsin: cuts C-term side of KR unless next residue is P.
Variable modifications:	Carbamidomethyl (C), Oxidation (M)
Protein sequence coverage: 65%
Matched peptides shown in bold red.
1	EAEAQEECRE	QMQRQQMLSH	CRMYMRQQME	ESTYQTMPRR	GMEPHMSECC
51	EQLEGMDESC	RCEGLRMMMR	MMQQKEMQPR	GEQMRRMMRL	AENIPSRCNL
101	SPMRCPMGGS	IAGF
Query	Start - End	Observed	Mr(expt)	Mr(calc)	Delta	Miss	Score	Sequence
66	1 - 9	561.747	1121.48	1120.45	1.0348	0	29	-.EAEAQEECR.E + Carbamidomethyl (C)
77	1 - 14	900.86	1799.71	1799.7	0.0007	1	65	-.EAEAQEECREQMQR.Q + Oxidation (M); [+47.9847 at C8]
63	15 - 22	530.237	1058.46	1058.47	-0.0147	0	48	R.QQMLSHCR.M + Carbamidomethyl (C)
64	15 - 22	530.237	1058.46	1058.47	-0.0147	0	48	R.QQMLSHCR.M + Carbamidomethyl (C)
65	15 - 22	530.239	1058.46	1058.47	-0.0107	0	49	R.QQMLSHCR.M + Carbamidomethyl (C)
81	23 - 39	1097.9221	2193.8296	2193.9315	-0.1019	1	69	R.MYMRQQMEESTYQTMPR.R + Oxidation (M); [-31.0058 at Q6]
89	41 - 61	863.317	2586.93	2586.92	0.0089	0	22	R.GMEPHMSECCEQLEGMDESCR.C + 3 Carbamidomethyl (C); Oxidation (M)
43	90 - 97	450.233	898.452	898.487	-0.0348	0	(46)	R.LAENIPSR.C
46	90 - 97	450.247	898.48	898.487	-0.0072	0	(33)	R.LAENIPSR.C
47	90 - 97	450.248	898.481	898.487	-0.0066	0	(41)	R.LAENIPSR.C
48	90 - 97	450.248	898.482	898.487	-0.0052	0	(20)	R.LAENIPSR.C
49	90 - 97	450.249	898.484	898.487	-0.0029	0	(45)	R.LAENIPSR.C
50	90 - 97	450.25	898.486	898.487	-0.0012	0	48	R.LAENIPSR.C
52	90 - 97	450.253	898.491	898.487	0.0039	0	(32)	R.LAENIPSR.C
53	90 - 97	450.253	898.491	898.487	0.0043	0	(18)	R.LAENIPSR.C
40	98 - 104	439.199	876.382	876.395	-0.0121	0	(33)	R.CNLSPMR.C + Carbamidomethyl (C)
41	98 - 104	447.198	892.382	892.389	-0.0076	0	37	R.CNLSPMR.C + Carbamidomethyl (C); Oxidation (M)
42	98 - 104	447.199	892.384	892.389	-0.0052	0	(37)	R.CNLSPMR.C + Carbamidomethyl (C); Oxidation (M)

## Sheet: Band II (rBer e 1)
Band II (rBer e 1; MW: ~9 kDa)
Protein View: gi|409106965
Chain A, Solution Structure Of The Brazil Nut 2s Albumin Ber E 1
Database:	NCBInr
Score:	154
Nominal mass (Mr):	13621
Calculated pI:	6.19
Taxonomy:	Bertholletia excelsa
Sequence similarity is available as an NCBI BLAST search of gi|409106965 against nr.
Search parameters
MS data file:	1H_MP1014_14April14.pkl
Enzyme:	Trypsin: cuts C-term side of KR unless next residue is P.
Variable modifications:	Carbamidomethyl (C), Oxidation (M)
Protein sequence coverage: 31%
Matched peptides shown in bold red.
1	EAEAQEECRE	QMQRQQMLSH	CRMYMRQQME	ESTYQTMPRR	GMEPHMSECC
51	EQLEGMDESC	RCEGLRMMMR	MMQQKEMQPR	GEQMRRMMRL	AENIPSRCNL
101	SPMRCPMGGS	IAGF
Query	Start - End	Observed	Mr(expt)	Mr(calc)	Delta	Miss	Score	Peptide
84	41 - 61	863.3133	2586.9181	2586.9212	-0.0031	0	(51)	R.GMEPHMSECCEQLEGMDESCR.C + 3 Carbamidomethyl (C); Oxidation (M)
85	41 - 61	863.3162	2586.9268	2586.9212	0.0056	0	53	R.GMEPHMSECCEQLEGMDESCR.C + 3 Carbamidomethyl (C); Oxidation (M)
88	41 - 61	868.3250	2601.9532	2602.9161	-0.9629	0	(26)	R.GMEPHMSECCEQLEGMDESCR.C + 3 Carbamidomethyl (C); 2 Oxidation (M)
89	41 - 61	873.9742	2618.9008	2618.9110	-0.0103	0	(52)	R.GMEPHMSECCEQLEGMDESCR.C + 3 Carbamidomethyl (C); 3 Oxidation (M)
49	90 - 97	450.2313	898.4480	898.4872	-0.0391	0	46	R.LAENIPSR.C
52	90 - 97	450.2480	898.4814	898.4872	-0.0057	0	(45)	R.LAENIPSR.C
54	90 - 97	450.2490	898.4834	898.4872	-0.0037	0	(42)	R.LAENIPSR.C
47	98 - 104	447.2006	892.3866	892.3895	-0.0028	0	33	R.CNLSPMR.C + Carbamidomethyl (C); Oxidation (M)

## Sheet: Band III (nBer e 1)
Band III (nBer e 1; MW: ~15 kDa)
Protein sequence: gi|8439533
2S albumin [Bertholletia excelsa]
Manual comparison of spectra by looking for trypsin-digested peptides from Band III of nBer e 1 (MW: ~15 kDa) that either did not give strong data or where peptides did not enter MSMS from MASCOT search
Protein sequence coverage:20%
Matched peptides shown in bold red.
1	MAKISVAAAA	LLVLMALGHA	TAFRATVTTT	VVEEENQEEC	REQMQRQQML	SHCRMYMRQQ
61	MEESPYQTMP	RRGMEPHMSE	CCEQLEGMDE	SCRCEGLRMM	MRMMQQKEMQ	PRGEQMRRMM
121	RLAENIPSRC	NLSPMRCPMG	GSIAGF
Start - End	Observed	Mr(expt)	Mr(calc)	Peptide
11 - 22	1592.67	1592.67	1592.63	EQMQRQQMLSHCR + Carbamidomethyl (C )
86 - 89	593.3	593.3	593.16	RMMR
71 - 75	681.31	681.31	681.23	MMQQK + Oxidation (O )
90 - 97	899.5	899.5	899.48	LAENIPSR

## Sheet: Band IV (nBer e 1)
Band IV (nBer e 1; MW: ~9kDa)
Protein View: gi|8439533
2S albumin [Bertholletia excelsa]
Database:	NCBInr
Score:	172
Nominal mass (Mr):	16898
Calculated pI:	5.96
Taxonomy:	Bertholletia excelsa
Sequence similarity is available as an NCBI BLAST search of gi|8439533 against nr.
Search parameters
MS data file:	IF_MP1014_14April14.pkl
Enzyme:	Trypsin: cuts C-term side of KR unless next residue is P.
Variable modifications:	Carbamidomethyl (C), Oxidation (M)
Protein sequence coverage: 26%
Matched peptides shown in bold red.
1	MAKISVAAAA	LLVLMALGHA	TAFRATVTTT	VVEEENQEEC	REQMQRQQML	SHCRMYMRQQ
61	MEESPYQTMP	RRGMEPHMSE	CCEQLEGMDE	SCRCEGLRMM	MRMMQQKEMQ	PRGEQMRRMM
121	RLAENIPSRC	NLSPMRCPMG	GSIAGF
Query	Start - End	Observed	Mr(expt)	Mr(calc)	Delta	Miss	Score	Peptide
184	73 - 93	858.0015	2570.9827	2570.9263	0.0564	0	(40)	R.GMEPHMSECCEQLEGMDESCR.C + 3 Carbamidomethyl (C)
186	73 - 93	863.3163	2586.9271	2586.9212	0.0059	0	51	R.GMEPHMSECCEQLEGMDESCR.C + 3 Carbamidomethyl (C); Oxidation (M)
187	73 - 93	863.3185	2586.9337	2586.9212	0.0125	0	(7)	R.GMEPHMSECCEQLEGMDESCR.C + 3 Carbamidomethyl (C); Oxidation (M)
191	73 - 93	868.3189	2601.9349	2602.9161	-0.9812	0	(11)	R.GMEPHMSECCEQLEGMDESCR.C + 3 Carbamidomethyl (C); 2 Oxidation (M)
193	73 - 93	868.6508	2602.9306	2602.9161	0.0145	0	(36)	R.GMEPHMSECCEQLEGMDESCR.C + 3 Carbamidomethyl (C); 2 Oxidation (M)
139	102 - 112	653.7859	1305.5572	1305.5992	-0.0419	1	74	R.MMQQKEMQPR.G
141	102 - 112	661.7811	1321.5476	1321.5941	-0.0464	1	(27)	R.MMQQKEMQPR.G + Oxidation (M)
143	102 - 112	661.7817	1321.5488	1321.5941	-0.0452	1	(49)	R.MMQQKEMQPR.G + Oxidation (M)
147	102 - 112	669.7833	1337.5520	1337.5890	-0.0369	1	(50)	R.MMQQKEMQPR.G + 2 Oxidation (M)
149	102 - 112	670.2847	1338.5548	1337.5890	0.9659	1	(26)	R.MMQQKEMQPR.G + 2 Oxidation (M)
91	122 - 129	449.6934	897.3722	898.4872	-1.1150	0	(34)	R.LAENIPSR.C
92	122 - 129	450.2380	898.4614	898.4872	-0.0257	0	49	R.LAENIPSR.C
94	122 - 129	450.2438	898.4730	898.4872	-0.0141	0	(46)	R.LAENIPSR.C
98	122 - 129	450.2505	898.4864	898.4872	-0.0008	0	(41)	R.LAENIPSR.C
101	122 - 129	450.2516	898.4886	898.4872	0.0014	0	(30)	R.LAENIPSR.C
105	122 - 129	450.2527	898.4908	898.4872	0.0037	0	(35)	R.LAENIPSR.C
			0.26
				122-129

## Sheet: Band V (rSFA8)
Band V (rSFA8; MW: ~5 kDa)
Protein View: gi|112745
RecName: Full=Albumin-8; AltName: Full=Methionine-rich 2S protein; AltName: Full=SFA8; Flags: Precursor
Database:	NCBInr
Score:	86
Nominal mass (Mr):	16078
Calculated pI:	5.35
Taxonomy:	Helianthus annuus
This protein sequence matches the following other entries:
· gi|18821 from Helianthus annuus
Sequence similarity is available as an NCBI BLAST search of gi|112745 against nr.
Search parameters
MS data file:	1E_MP1014_29April14.pkl
Enzyme:	Trypsin: cuts C-term side of KR unless next residue is P.
Variable modifications:	Carbamidomethyl (C), Oxidation (M)
Protein sequence coverage: 23%
Matched peptides shown in bold red.
1	MARFSIVFAA	AGVLLLVAMA	PVSEASTTTI	ITTIIEENPY	GRGRTESGCY
51	QQMEEAEMLN	HCGMYLMKNL	GERSQVSPRM	REEDHKQLCC	MQLKNLDEKC
101	MCPAIMMMLN	EPMWIRMRDQ	VMSMAHNLPI	ECNLMSQPCQ	M
Query	Start - end	Observed	Mr(expt)	Mr(calc)	Delta	Miss	Score	Peptide
34	87 - 94	540.7535	1079.4924	1079.4926	-0.0001	0	27	K.QLCCMQLK.N + 2 Carbamidomethyl (C)
39	87 - 94	548.7481	1095.4816	1095.4875	-0.0059	0	(26)	K.QLCCMQLK.N + 2 Carbamidomethyl (C); Oxidation (M)
40	87 - 94	548.7515	1095.4884	1095.4875	0.0009	0	(12)	K.QLCCMQLK.N + 2 Carbamidomethyl (C); Oxidation (M)
64	117 - 141	1007.7700	3020.2882	3020.2927	-0.0045	1	(5)	R.MRDQVMSMAHNLPIECNLMSQPCQM.- + 2 Carbamidomethyl (C)
66	117 - 141	1013.1080	3036.3022	3036.2876	0.0145	1	(7)	R.MRDQVMSMAHNLPIECNLMSQPCQM.- + 2 Carbamidomethyl (C); Oxidation (M)
69	117 - 141	1018.4397	3052.2973	3052.2825	0.0147	1	59	R.MRDQVMSMAHNLPIECNLMSQPCQM.- + 2 Carbamidomethyl (C); 2 Oxidation (M)
72	117 - 141	1023.7693	3068.2861	3068.2775	0.0086	1	(5)	R.MRDQVMSMAHNLPIECNLMSQPCQM.- + 2 Carbamidomethyl (C); 3 Oxidation (M)
73	117 - 141	1023.7736	3068.2990	3068.2775	0.0215	1	(6)	R.MRDQVMSMAHNLPIECNLMSQPCQM.- + 2 Carbamidomethyl (C); 3 Oxidation (M)
